# Supplementary material for: High risk APOL1 genotypes and kidney disease among treatment naïve HIV patients at Kano, Nigeria
Source: PLoS One. 2022 Oct 13;17(10):e0275949. doi: 10.1371/journal.pone.0275949 (PMC9560498; doi:10.1371/journal.pone.0275949)
Supplement: S1 Data — (XLSX) [file pone.0275949.s001.xlsx]

## Sheet: Sheet1
Sample ID	Sample Description	Nucleic Acid Conc. (ng/ul)	APOL1 rs73885319			APOL1 rs60910145			APOL1 rs71785313			Genotypes					Risk Alleles
			AA	AG	GG	TT	TG	GG	II (TTATAA)	ID	DD (6bp delete)	G0 ATI	G1GM GGI	G1G+ GTI	G1+M AGI	G2 ATI		Age	Gender	Creat	eGFR	SBP	DBP	uPCR	CD4	Histology
sample 001	HIV positive control	56.2	1			1			1			2					0	25	female	94	81	100	50		515
sample 002	HIV positive control	35.1	1			1			1			2					0	28	female	55	147	100	70		183
sample 003	HIV positive control	16.6		1			1		1			1	1				1	30	female	87	85	110	60		217
sample 004	HIV positive control	44.9	1			1			1			2					0	22	female	64	129	110	60		83
sample 005	HIV positive control	39.2		1			1		1			1	1				1	33	female	103	69	120	70		724
sample 006	HIV positive control	79.1	1			1			1			2					0	35	female	90	79	120	70		300
sample 007	HIV positive control	64.9	1			1			1			2					0	28	male	73	143	110	70		298
sample 008	HIV positive control	35.3	1			1			1			2					0	32	female	95	76	120	70		30
sample 009	HIV positive control	63.3	1			1			1			2					0	20	female	61	121	110	60		72
sample 010	HIV positive control	29.3	1			1			1			2					0	30	female	69	111	120	70		138
sample 011	HIV positive control	23.7	1			1			1			2					0	40	male	59	170	110	60		633
sample 012	HIV positive control	44.3	1			1				1		1				1	1	43	male	86	108	110	60		291
sample 013	HIV positive control	44.9	1			1			1			2					0	40	male	79	121	110	60		229
sample 014	HIV positive control	33	1			1			1			2					0	24	male	84	125	120	70		312
sample 015	HIV positive control	95.5	1			1			1			2					0	20	female	70	119	100	70		229
sample 016	HIV positive control	56.7	1			1			1			2					0	27	female	57	142	120	70		135
sample 017	HIV positive control	42	1			1			1			2					0	31	male	106	91	120	70		230
sample 018	HIV positive control	27.3	1			1			1			2					0	33	male	87	113	110	60		402
sample 019	HIV positive control	54.4	1			1			1			2					0	22	female	66	125	120	70		364
sample 020	HIV positive control	31.3	1			1			1			2					0	40	male	72	135	110	60		265
sample 021	HIV positive control	27	1			1			1			2					0	32	male	83	120	100	50		230
sample 022	HIV positive control	96.9	1			1			1			2					0	43	male	73	131	110	60		175
sample 023	HIV positive control	22.4	1			1			1			2					0	25	female	58	141	110	60		291
sample 024	HIV positive control	30.5		1			1		1			1	1				1	36	female	90	79	110	60		30
sample 025	HIV positive control	43.2	1			1			1			2					0	22	female	83	96	110	60		381
sample 026	HIV positive control	56.7	1			1			1			2					0	29	male	88	85	120	70		797
sample 027	HIV positive control	57.5	1			1			1			2					0	35	male	73	136	110	60		764
sample 028	HIV positive control	13.9	1			1			1			2					0	25	female	83	93	110	60		564
sample 029	HIV positive control	74.4		1			1		1			1	1				1	22	female	80	100	120	70		206
sample 030	HIV positive control	23	1			1			1			2					0	27	female	91	83	120	70		339
sample 031	HIV positive control	70.5	1				1		1			1			1		1	28	female	87	86	120	70		500
sample 032	HIV positive control	70		1			1		1			1	1				1	40	female	64	115	110	60		81
sample 033	HIV positive control	46.6		1		1			1			1		1			1	39	male	103	90	110	60		365
sample 034	HIV positive control	30	1			1			1			2					0	22	female	90	87	130	80		88
sample 035	HIV positive control	34.4	1			1			1			2					0	36	female	73	101	120	90		105
sample 036	HIV positive control	43.2	1			1				1		1				1	1	30	female	95	77	120	80		53
sample 037	HIV positive control	38.4	1			1			1			2					0	30	female	61	128	120	60		157
sample 038	HIV positive control	52		1			1		1			1	1				1	58	male	69	131	110	60		265
sample 039	HIV positive control	112.3	1			1			1			2					0	40	male	69	142	120	70		673
sample 040	HIV positive control	113.7	1			1			1			2					0	32	female	86	85	120	70		527
sample 041	HIV positive control	83.6	1			1			1			2					0	27	female	82	93	110	60		188
sample 042	HIV positive control	125.2	1			1			1			2					0	30	male	93	106	120	70		290
sample 043	HIV positive control	59.3	1			1			1			2					0	36	male	91	105	120	70		182
sample 044	HIV positive control	45.9	1			1			1			2					0	25	female	80	97	110	60		190
sample 045	HIV positive control	77	1			1				1		1				1	1	35	male	82	119	120	70		320
sample 046 (19066)	HIV positive control	26.7	1			1			1			2					0	35	female	93	77	110	60		192
sample 047	HIV positive control	120.4	1			1			1			2					0	20	male	91	118	110	60		448
sample 048	HIV positive control	68.8	1			1			1			2					0	30	female	80	94	120	90		597
sample 049	HIV positive control	65.7	1			1				1		1				1	1	35	female	74	100	110	60		478
sample 050	HIV positive control	25	1			1			1			2					0	35	male	73	136	110	60		179
sample 051	HIV Negative control	64.1	1			1				1		1				1	1	45	male	84	110	110	60
sample 052	HIV Negative control	72.6	1			1			1			2					0	32	female	74	101	110	60
sample 053	HIV Negative control	58.1	1			1				1		1				1	1	34	female	70	107	120	70
sample 054	HIV Negative control	132.7		1			1		1			1	1				1	31	male	78	130	120	70
sample 055	HIV Negative control	42.6	1			1			1			2					0	52	male	84	107	120	70
sample 056	HIV Negative control	43.4	1			1			1			2					0	25	male	79	133	110	60
sample 059	HIV Negative control	21.2	1			1			1			2					0	38	male	95	99	110	60
sample 060	HIV Negative control	64.5		1			1			1			1			1	2	46	female	62	116	110	60
sample 061	HIV Negative control	31.7	1			1				1		1				1	1	26	female	73	107	110	60
sample 062	HIV Negative control	73.1		1			1		1			1	1				1	48	female	58	124	120	70
sample 064	HIV Negative control	71.7	1			1				1		1				1	1	47	male	90	101	120	50
sample 065	HIV Negative control	56.7	1			1			1			2					0	32	female	65	118	110	70
sample 066	HIV Negative control	34.7	1			1			1			2					0	29	female	88	85	110	70
sample 067	HIV Negative control	29.5	1			1			1			2					0	37	female	73	100	120	70
sample 076	HIV Negative control	18.7	1			1				1		1				1	1	34	male	83	118	120	70
sample 077	HIV Negative control	18.3		1		1			1			1		1			1	34	male	80	123	120	70
sample 079B	HIV Negative control	55.4	1			1			1			2					0	55	female	65	106	130	90
sample 080B	HIV Negative control	58.6	1			1			1			2					0	27	female	46	124	100	70
sample 081	HIV Negative control	92	1			1			1			2					0	32	female	73	103	96	69
sample 082	HIV Negative control	46.6		1			1		1			1	1				1	50	female	76	90	110	80
sample 083	HIV Negative control	25.3		1			1		1			1	1				1	25	female	60	136	110	80
sample 084	HIV Negative control	66.1	1			1			1			2					0	35	female	90	79	100	70
sample 085	HIV Negative control	37	1			1			1			2		1			0	23	female	63	131	110	80
sample 086	HIV Negative control	75.4	1			1			1			2		1			0	40	male	95	98	100	70
sample 087	HIV Negative control	35		1			1		1			1	1				1	55	female	83	80	90	60
sample 088	HIV Negative control	58.7	1			1				1		2					0	26	female	80	97	110	70
sample 089	HIV Negative control	45.7		1			1			1			1			1	2	31	female	88	84	90	60
sample 090	HIV Negative control	146	1			1			1			2					0	45	male	92	99	100	60
sample 091	HIV Negative control	78.6	1			1			1			2					0	30	male	87	115	110	60
sample 097	HIV Negative control	60.2	1				1			1					1	1	2	42	male	91	102	100	60
sample 098	HIV Negative control	50.2		1			1		1			1	1				1	44	male	83	112	100	70
sample 099	HIV Negative control	57.3	1			1			1			2					0	47	female	72	97	140	80
sample 100	HIV Negative control	52.5	1			1				1		1				1	1	47	male	83	111	120	80
sample 119	HIV Negative control	82.8	1			1			1			2					0	40	male	90	104	120	80
sample 120	HIV Negative control	22.5		1			1		1			1	1				1	38	male	84	114	120	70
sample 121	HIV Negative control	18.9	1			1				1		1				1	1	53	male	69	134	110	60
sample 122	HIV Negative control	52.8	1			1			1			2					0	42	male	82	115	110	60
sample 125	HIV Negative control	41.4		1			1		1			1	1				1	40	male	81	118	110	70
sample 126	HIV Negative control	58	1			1			1			2					0	23	male	86	123	110	60
sample 127	HIV Negative control	71.3	1			1			1			2					0	24	male	87	120	110	60
sample 128	HIV Negative control	29.7	1			1			1			2					0	47	male	71	133	120	60
sample 129	HIV Negative control	235.1		1			1		1			1	1				1	50	female	73	94	110	60
sample 130	HIV Negative control	52.7	1			1			1			2					0	27	male	103	97	110	60
sample 131	HIV Negative control	85.6	1			1			1			2					0	32	male	82	121	110	60
sample 132	HIV Negative control	59.9	1			1			1			2					0	32	male	93	105	110	60
sample 133	HIV Negative control	17.9	1			1			1			2					0	33	male	91	107	110	90
sample 134	HIV Negative control	73.5	1			1			1			2					0	29	male	80	127	110	60
sample 135	HIV Negative control	60.2	1			1			1			2					0	47	male	83	111	110	60
sample 136	HIV Negative control	29.8		1			1		1			1	1				1	40	male	90	104	110	60
sample 137	HIV Negative control	66.2		1			1		1			1	1				1	38	male	84	114	110	60
sample 138	HIV Negative control	85.1		1			1		1			1	1				1	53	male	69	134	120	70
sample 139	HIV Negative control	48.5		1			1		1			1	1				1	42	male	82	````````````115`````````````````````````````````````````````````````````````````````````````````````````````````````````````````````````````````````````````````````````````````````	120	80
sample 101	Kidney Biopsy	22.3	1			1				1		1				1	1	32	female	302	28	134	90	280	76	HIVAN
sample 102	Kidney Biopsy	18.3	1			1			1			2					0	47	male	162	36.72	98	54	356	107	FSGS
sample 103	Kidney Biopsy	32.3	1			1				1		1				1	1	40	male	342	32.73	101	63	242.71	197	FSGS
sample 104	Kidney Biopsy	21.1	1			1			1			2					0	42	male	312	49.82	131	80	190.43	301	NSP
sample 105	Kidney Biopsy	30.4	1			1				1		1				1	1	56	male	220	29.07	134	97	409	90	HIVAN
sample 106	Kidney Biopsy	27.4	1			1			1			2					0	37	female	220	48.94	154	81	302.45	182	HIVAN
sample 107	Kidney Biopsy	36.3			1		1		1				1	1			2	45	male	312	16.1	121	77	254.36	257	HIVAN
sample 108	Kidney Biopsy	50.9	1			1			1			2					0	20	female	210	44.2	108	56	169.34	101	NSP
sample 109	Kidney Biopsy	38.5	1			1			1			2					0	40	male	156	28.38	189	92	243	115	FSGS
sample 110 mislabelled 100	Kidney Biopsy	31.3	1			1				1		1				1	1	40	female	143	40.43	110	60	251.87	317	FSGS
sample 111 mislabelled 101	Kidney Biopsy	29.8			1		1		1				1	1			2	35	male	223	20.85	120	84	306.45	73	FSGS
sample 112 b	Kidney Biopsy	65	1			1			1			2					0	50	female	324	18.11	154	65	198.45	306	HTN
sample 113	Kidney Biopsy	32.4	1			1			1			2					0	39	male	187	51.41	138	83	203.62	215	NSP
sample 114	Kidney Biopsy	36.9	1			1			1			2					0	29	male	867	10.33	185	120	251.31	190	MPGN
sample 115	Kidney Biopsy	54.7	1			1				1		1				1	1	52	male	143	18.77	110	65	234.63	30	FSGS
sample 116 b	Kidney Biopsy	18	1			1			1			2					2	32	female	114	78.07	165	104	175.8	34	HIVAN
sample 117 b	Kidney Biopsy	9.1	1				1		1			1			1		1	42	male	189	27.42	85	41	205	67	HIVAN
sample 118	Kidney Biopsy	30.7	1				1		1			1			1		1	40	male	203	38.17	128	84	402.34	81	HIVAN
Musa Adamu	Kidney Biopsy			1			1			1			1			1	2	39	male	287	42	109	74	302	179	FSGS
Omar Sanusi	Kidney Biopsy		1			1			1			2					0	38	male	324	28	110	70	846.23	57	CTIN
Christiana Ayuba	Kidney Biopsy		1			1				1		1				1	1	43	female	156	30.59	105	78	394.12	797	FSGS
Amwalu Soyli	Kidney Biopsy		1			1			1			2					0	30	male	162	47.61	117	75	254.32	564	CTIN
Abdullahi Saratu	Kidney Biopsy			1			1		1			1	1				1	35	female	107	50.69	133	89	308.67	45	FSGS
HamwaSalisu	Kidney Biopsy		1			1			1			2					0	40	female	203	38.17	111	7	402.34	81	HIVAN
Athassan Isah	Kidney Biopsy		-	-	-	-	-	-	-	-	-							40	male	312	21.68	129	81	219.34	527	NSP
Salisu Adamu	Kidney Biopsy		1			1			1			2					0	45	male	124	26.39	121	88	452.13	54	HIVAN
Gorba Mony	Kidney Biopsy		-	-	-	-	-	-	-	-	-							56	male	220	29.07	144	91	409	90	HIVAN
Amina Muhid	Kidney Biopsy		1			1			1			2					0	37	female	182	48.03	103	55	125.23	500	FSGS
Yahaya Ali	Kidney Biopsy			1			1		1			1	1				1	65	female	223	29.78	78	58	389.65	264	HIVAN
Jonathan Sibitor	Kidney Biopsy		1			1			1			2					0	35	male	563	13.53	107	69	187.34	206	CTIN
Emmanuel Autaho	Kidney Biopsy				1			1	1				2				2	50	male	342	21.69	124	75	243	33	HIVAN
Umar Hajiyawye	Kidney Biopsy		-	-	-	-	-	-	-	-	-							35	female	114	99.69	114	55	321.12	339	FSGS
IdoraMichael	Kidney Biopsy		1			1				1		1				1	1	28	female	210	24.93	149	88	302.43	74	HIVAN
Ahmad Surrajo	Kidney Biopsy			1			1		1			1	1				1	38	male	143	62.29	124	76	204.47	265	CTIN
Jumai Usman	Kidney Biopsy		1			1			1			2					0	50	male	342	21.69	124	80	243	33	FSGS
Charles MusiGoga	Kidney Biopsy			1			1			1			1			1	2	28	male	240	62.08	139	91	218.3	67	FSGS
Milhid Hashiu Abubakar	Kidney Biopsy		-	-	-	-	-	-	-	-	-							32	male	124	34.74	128	85	169.3	105	HIVAN
sample 19538	Kidney Biopsy		-	-	-	-	-	-	-	-	-							37	male	124	34.74	123	50	169.3	105	NSP
sample 19582	Kidney Biopsy		-	-	-	-	-	-	-	-	-							28	male	240	62.08	100	69	218.3	67	FSGS
sample 19598	Kidney Biopsy		-	-	-	-	-	-	-	-	-							33	male	220	23.93	118	78	423.4	159	FSGS
sample 19665	Kidney Biopsy		-	-	-	-	-	-	-	-	-							37	female	123	71.93	120	79	398.3	673	HIVAN
sample 19666	Kidney Biopsy		-	-	-	-	-	-	-	-	-							34	male	128	58	114	59	194.45	678	FSGS
sample 19700	Kidney Biopsy		-	-	-	-	-	-	-	-	-							55	male	225	31	120	87	305	92	HIVAN
sample 19701	Kidney Biopsy		1			1				1		1				1	1	20	female	189	39.05	132	77	357.23	365	FSGS
sample 19702	Kidney Biopsy		-	-	-	-	-	-	-	-	-							35	female	114	99.69	124	77	321.12	339	FSGS
sample 19703	Kidney Biopsy		1			1			1			2					0	35	male	122	31	104	65	167.87	304	CTIN
sample 19705	Kidney Biopsy		-	-	-	-	-	-	-	-	-							35	female	114	99.69	109	74	321.12	339	FSGS
sample 19709	Kidney Biopsy		1			1				1		1				1	1	42	male	112	46.28	88	62	426.68	83	HIVAN
sample 19744	Kidney Biopsy		-	-	-	-	-	-	-	-	-							55	male	225	31	141	80	305	92	HIVAN
sample 19745	Kidney Biopsy		1			1			1			2					0	30	female	867	7.33	114	71	202.4	234	CITN
sample 19746	Kidney Biopsy		1			1				1		1				1	1	38	female	330	34.38	120	87	309.3	407	HIVAN
sample 19747	Kidney Biopsy		1			1			1			2					0	20	male	109	69.52	114	80	158	56	NSP
sample 19748	Kidney Biopsy		1			1			1			2					0	40	male	563	17	132	77	234	30	FSGS
